# Supplementary material for: A Systematic Study of Ammonia Recovery from Anaerobic Digestate Using Membrane-Based Separation
Source: Membranes (Basel). 2021 Dec 24;12(1):19. doi: 10.3390/membranes12010019 (PMC8777830; doi:10.3390/membranes12010019)
Supplement: Supplementary file 1 [file membranes-12-00019-s001.zip]

Archive with 1 entries (1 files):
- membranes-1525305-supplementary.pdf
